# Supplementary material for: An experimental study of rill sediment delivery in purple soil, using the volume-replacement method
Source: PeerJ. 2015 Sep 10;3:e1220. doi: 10.7717/peerj.1220 (PMC4699789; doi:10.7717/peerj.1220)
Supplement: Supplemental Information 1 [file peerj-03-1220-s001.xlsx]

## Sheet: Sheet1
		sediment concentrate/kg·m-3
	rill length/m	25°/8L	25°/4L	25°/10L	20°/8L	20°/4L	20°/2L	15°/8L	15°/4L	15°/2L	10°/8L	10°/4L	5°/8L
	0.5	127.15	121.99	84.16	82.53	117.68	96.61	124.04	84.16	72.16	30.89	31.98	27.11
	1	211.91	182.99	160.43	200.42	241.89	159.79	234.3	154.3	137.56	58.34	58.21	46.91
	2	394.16	362.93	226.18	389.05	350.85	304.71	385.91	280.55	193.94	99.53	106.18	65.84
	3	454.91	457.47	312.97	495.15	433.66	346.82	468.61	299.25	268.35	167.59	129.85	114.9
	4	541.79	491.02	388.37	514.02	472.88	372.21	516.85	393.24	333	213.93	143.92	142.22
	5	--	--	--	--	--	--	--	--	--	251.68	226.44	152.98
	6	--	--	--	--	--	--	--	--	--	270.55	252.67	159.87
	7	--	--	--	--	--	--	--	--	--	282.85	260.66	166.32
	8	--	--	--	--	--	--	--	--	--	293.15	271.86	171.7
	10	--	--	--	--	--	--	--	--	--	--	--	179.45
	12	543.89	516.59	416.75	535.78	503.86	416.51	527.11	456.929	387.309	296.884	274.39	206.56
